# Supplementary material for: Potency assessment of IFNγ-producing SARS-CoV-2-specific T cells from COVID-19 convalescent subjects
Source: Life Sci Alliance. 2023 Mar 20;6(6):e202201759. doi: 10.26508/lsa.202201759 (PMC10027900; doi:10.26508/lsa.202201759)
Supplement: Supplementary file 1 [file LSA-2022-01759_TableS1.xlsx]

## Sheet: Hoja1
Antibody	Fluorochrome	Clone	µl/100 µL	Source
IFN-γ Secretion Assay
Anti-human CD3	Violet Fluor 450	UCHT1	2.5	Tonbo Biosciences
Anti-human CD4	APC	REA623	1	Miltenyi Biotec
Anti-human CD8	PE-Vio770	REA734	1	Miltenyi Biotec
Anti-human CD14	VioGreen	REA599	1	Miltenyi Biotec
Anti-human CD20	VioGreen	LT20	1	Miltenyi Biotec
Anti-human CD45	FITC	REA747	0.5	Miltenyi Biotec
Anti-human CD56*	APC-Vio770	REA196	2	Miltenyi Biotec
7-AAD	-	-	5	Biolegend
Phenotypical and functional characterization - Positive and negative control
Anti-human CD3	Violet Fluor 450	UCHT1	2.5	Tonbo Biosciences
Anti-human CD4	PerCP-Vio770	REA623	0.5	Miltenyi Biotec
Anti-human CD8	PE-Vio770	REA734	1	Miltenyi Biotec
Anti-human CD45	FITC	REA747	0.5	Miltenyi Biotec
Anti-human IFN-γ	PE	45-15	2	Miltenyi Biotec
Fixable Viability Dye	eFluor™ 780	-	1	Invitrogen
Phenotypical and functional characterization - Cytotoxic Markers
Anti-human CD3	VioGreen	REA613	2	Miltenyi Biotec
Anti-human CD4	PerCP-Vio770	REA623	0.5	Miltenyi Biotec
Anti-human CD8	PE-Vio770	REA734	1	Miltenyi Biotec
Anti-human CD45	APC-H7	2D1	0.625	BD
Anti-human FasL	VioBright 515	REA1056	2	Miltenyi Biotec
Anti-human Granzyme B	APC	REA226	2	Miltenyi Biotec
Anti-human IFN-γ	PE	45-15	2	Miltenyi Biotec
Anti-human Perforin	Pacific Blue	B-D48	5	Biolegend
Fixable Viability Dye	eFluor™ 780	-	1	Invitrogen
Phenotypical and functional characterization - Differentiation Markers
Anti-human CD3	VioBright 515	REA613	2	Miltenyi Biotec
Anti-human CD4	PerCP-Vio770	REA623	0.5	Miltenyi Biotec
Anti-human CD8	PE-Vio770	REA734	1	Miltenyi Biotec
Anti-human CD45	APC-H7	2D1	0.625	BD
Anti-human CD45RA	VioGreen	REA562	2	Miltenyi Biotec
Anti-human CD45RO	VioBlue	REA611	2	Miltenyi Biotec
Anti-human CCR7	APC	REA546	2	Miltenyi Biotec
Anti-human IFN-γ	PE	45-15	2	Miltenyi Biotec
Fixable Viability Dye	eFluor™ 780	-	1	Invitrogen
Phenotypical and functional characterization - Activation Markers
Anti-human CD3	Violet Fluor 450	UCHT1	2.5	Tonbo Biosciences
Anti-human CD4	PerCP-Vio770	REA623	0.5	Miltenyi Biotec
Anti-human CD8	Brilliant Violet 510	SK1	1.25	Biolegend
Anti-human CD38	VioBright FITC	REA572	2	Miltenyi Biotec
Anti-human CD45	APC-H7	2D1	0.625	BD
Anti-human IFN-γ	PE	45-15	2	Miltenyi Biotec
Anti-human Ki-67	APC	REA183	2	Miltenyi Biotec
Anti-human PD-1	PE-Vio770	REA1165	2	Miltenyi Biotec
Fixable Viability Dye	eFluor™ 780	-	1	Invitrogen
*CD56 APC-Vio770 was used only in the IFN-γ Secretion Assay after in vitro expansion in 4 donors (donors 8, 9, 11, 12).
